# Supplementary material for: Detection and Quantification of ctDNA for Longitudinal Monitoring of Treatment in Non-Small Cell Lung Cancer Patients Using a Universal Mutant Detection Assay by Denaturing Capillary Electrophoresis
Source: Pathol Oncol Res. 2022 Jun 28;28:1610308. doi: 10.3389/pore.2022.1610308 (PMC9274771; doi:10.3389/pore.2022.1610308)
Supplement: Supplementary file 1 [file Table1.xlsx]

## Sheet: Table
ID	Gender	Age	TNM stage	Localization of metastases*	ECOG Performance status	Smoking history	First-line chemotherapy	RECIST	Mutation(s)	P0 ctDNA	P0 ctDNA MAF (%)	P1 ctDNA	P1 ctDNA MAF (%)	P2 ctDNA	P2 ctDNA MAF (%)	ctDNA follow-up (days)	ctDNA follow-up (total number of plasma samples)
1	male	71	IVB	l,o	1	non-smoker	cisplatin+pemetrexed	SD	TP53-5	positive	2	positive	2	positive	2	77	4
2	male	50	IVA	l	1	smoker	carboplatin+paclitaxel+bevacizumab	SD	KRAS	positive	3	negative		negative		623	5
3	female	68	IVA	s	1	non-smoker	cisplatin+pemetrexed	PR	TP53-8	positive	4	negative		negative		762	10
6	male	67	IVB	r,b,s,o	1	former smoker	carboplatin+paclitaxel+bevacizumab	PR	PIK3CA	positive	3.5	negative		negative		62	4
9	female	53	IVB	a,o	1	smoker	carboplatin+paclitaxel+bevacizumab	PR	KRAS/TP53-5	negative		negative		negative		810	9
12	female	56	IV	l,p,s	1	smoker	carboplatin+paclitaxel+bevacizumab	SD	TP53-5	negative		negative		negative		64	4
14	male	76	IVB	l,r	1	smoker	carboplatin+paclitaxel	PD	KRAS/TP53-7	negative		negative		not available		26	2
15	male	71	IVB	a,s	2	smoker	carboplatin+paclitaxel	PD	KRAS	positive	2	not available		positive	25	76	2
19	female	72	IVA	p	1	smoker	carboplatin+paclitaxel+bevacizumab	PD	KRAS	negative		negative		negative		763	11
25	male	62	IVB	s	2	smoker	carboplatin+paclitaxel+bevacizumab	SD	KRAS	positive	6.1	negative		negative		142	5
26	male	76	IVB	p,s,b	1	smoker	carboplatin+paclitaxel+bevacizumab	PR	KRAS/TP53-5	positive, positive	21,6/6,9	positive, negative	3,9/-	positive, negative	2,1/-	183	6
27	female	60	IIIB	x	1	non-smoker	cisplatin+pemetrexed	PR	KRAS	negative		negative		negative		65	4
28	male	80	IVA	p	1	former smoker	carboplatin+paclitaxel+bevacizumab	SD	KRAS	positive	2.7	positive	2	negative		351	6
29	female	79	IVB	r,s,o	2	non-smoker	carboplatin+paclitaxel	SD	MET	positive	not determined	positive	not determined	positive	2	356	5
30	male	71	IVB	o	1	smoker	carboplatin+paclitaxel	PR	GNAQ	negative		negative		negative		338	8
31	female	62	IVB	b,s	1	non-smoker	cisplatin+pemetrexed	SD	EGFR	negative		negative		negative		533	8
32	male	54	IVA	l	1	smoker	carboplatin+paclitaxel+bevacizumab	SD	KRAS	positive	2.1	positive	2	positive	2.6	392	9
36	male	61	IVB	s,a	1	former smoker	carboplatin+paclitaxel+bevacizumab	PD	TP53-7	negative		negative		not available		468	4
37	male	65	IV	s,b	1	smoker	cisplatin+pemetrexed	PD	KRAS	positive	1.1	positive	2	positive	2	41	3
38	female	57	IIIC	x	1	smoker	cisplatin+vinorelbine	SD	TP53-8	positive	24.8	negative		negative		63	4
39	male	70	IVB	p,s,o	1	former smoker	carboplatin+paclitaxel+bevacizumab	PD	KRAS	positive	9.5	positive	8.3	not available		22	3
40	female	70	IVB	s,o	1	non-smoker	carboplatin+paclitaxel+bevacizumab	PD	KRAS	negative		negative		negative		561	10
41	female	50	IVB	p,a,s	1	smoker	carboplatin+paclitaxel+bevacizumab	SD	STK11	positive	2	negative		negative		216	5
42	female	61	IVA	l	1	non-smoker	carboplatin+paclitaxel+bevacizumab	CR	NOTCH2	positive	2	negative		negative		476	10
44	female	73	IIIA	x	2	smoker	carboplatin+paclitaxel	SD	TP53-6	negative		negative		negative		356	8
45	male	65	IVB	b,l	2	smoker	carboplatin+paclitaxel+bevacizumab	SD	KRAS	negative		negative		negative		85	4
46	male	78	IIIC	x	1	former smoker	carboplatin+paclitaxel	PR	TP53-5	negative		negative		negative		204	6
47	male	74	IVB	l,b,o	2	former smoker	carboplatin+paclitaxel	SD	BRAF G469V	negative		negative		negative		392	9
48	female	63	IVA	a	1	former smoker	carboplatin+paclitaxel	PR	KRAS	negative		negative		negative		72	4
49	male	71	IVA	a	2	smoker	carboplatin+paclitaxel	SD	TP53-7	positive	16.1	negative		negative		169	6
50	female	73	IVA	b	1	smoker	cisplatin+pemetrexed	SD	KRAS	positive	2	positive	2	not available		187	3
51	male	61	IVB	b	1	smoker	cisplatin+pemetrexed	PR	TP53-8	negative		negative		negative		201	7
53	male	62	IVB	l,b	1	smoker	cisplatin+pemetrexed	PD	KRAS	positive	13.4	positive	14.4	positive	16.8	64	3
55	male	70	IVB	s,r,a	2	smoker	carboplatin+paclitaxel	unknown	TP53-8	positive	29.5	positive	3.6	not available		21	3
58	male	56	IVB	s,b	1	smoker	carboplatin+paclitaxel+bevacizumab	SD	KRAS	positive	4.5	negative		positive, negative	2.5	152	6
61	male	68	IVB	l,s,o	0	former smoker	carboplatin+paclitaxel	SD	TP53-6	positive	2	positive	2	negative		110	5
62	male	71	IVB	p,o	1	former smoker	carboplatin+paclitaxel	PR	KRAS	positive	18.1	positive	4.9	not available		287	9
64	male	69	IVB	o	1	smoker	cisplatin+pemetrexed	SD	KRAS	positive	2	negative		negative		140	6
65	male	61	IVA	r	1	smoker	carboplatin+paclitaxel+bevacizumab	PR	TP53-6/TP53-8	positive, positive	21.3	negative		negative		485	11
67	female	74	IVB	s	1	non-smoker	carboplatin+paclitaxel	SD	KRAS/TP53-8	negative		negative		negative		182	6
68	female	48	IVB	l,b	1	smoker	cisplatin+pemetrexed	PD	TP53-5	not available		positive	6.3	positive	2	50	2
69	female	55	IVA	p	1	smoker	carboplatin+paclitaxel+bevacizumab	SD	KRAS	positive	1.1	negative		negative		64	4
70	male	64	IIIA	x	1	former smoker	cisplatin+pemetrexed	PD	KRAS/TP53-8	positive, positive	4,1 / <2	positive, positive	12,5/ <2	positive, positive	57,3/29,6	239	6
76	male	75	IVB	b,s	1	former smoker	carboplatin+paclitaxel+bevacizumab	PR	TP53-8	positive	7.7	negative		negative		197	6
79	female	75	IVA	b	1	former smoker	cisplatin+pemetrexed	PR	KRAS	negative		negative		negative		57	4
82	female	64	IVA	l	1	former smoker	cisplatin+pemetrexed	PD	KRAS	negative		not available		negative		89	2
84	male	40	IVB	o	1	smoker	cisplatin+pemetrexed	SD	BRAF V600E	positive	2	positive	2	negative		41	3
88	male	63	IVB	p,l,s	1	former smoker	carboplatin+docetaxel+bevacizumab	PR	TP53-8	positive	5.5	negative		negative		450	9
92	male	70	IIIA	x	1	smoker	cisplatin+pemetrexed	SD	TP53-6	positive	4.6	negative		negative		85	4
93	male	46	IVB	l,b,s	1	smoker	carboplatin+docetaxel+bevacizumab	PD	KRAS/TP53-8	positive, positive	22,2/11,3	negative		not available		21	2
94	female	53	IVB	l,b	1	smoker	cisplatin+pemetrexed	SD	KRAS	negative		negative		negative		233	7
97	male	65	IVB	s	1	former smoker	cisplatin+pemetrexed	SD	KRAS	positive	5	not available		positive	2.1	98	4
99	male	69	IVA	l	1	former smoker	cisplatin+pemetrexed	SD	KRAS	negative		negative		negative		126	6
100	male	65	IVA	l	1	smoker	cisplatin+pemetrexed	SD	KRAS	negative		negative		negative		209	7
102	male	67	IVC	a	1	smoker	cisplatin+pemetrexed	PR	KRAS/PIK3CA	positive, negative	15.7	positive, negative	6.8	positive, negative	7.1	138	7
103	male	67	IVB	b	1	smoker	carboplatin+docetaxel+bevacizumab	unknown	KRAS	negative		not available		not available		0	1
104	male	71	IVB	l,b,s	1	smoker	carboplatin+docetaxel+bevacizumab	SD	TP53-6	negative		negative		negative		118	6
105	male	48	IIIC	x	1	smoker	cisplatin+pemetrexed	SD	KRAS/TP53-5	negative		negative		negative		158	7
107	male	67	IIIC	x	1	non-smoker	cisplatin+pemetrexed	SD	KRAS	negative		negative		negative		90	4
108	male	52	IVB	o	1	smoker	carboplatin+docetaxel	PD	TP53-8	positive	21.7	positive	4	positive	2.6	42	3
110	female	54	IVB	b,a,s,r	1	smoker	cisplatin+pemetrexed	PD	BRAF V600E/TP53-8	positive, positive	40,2/44,9	positive, positive	4,1/3,5	positive, positive	4,6/2,6	57	4
114	male	68	IVB	s,o	2	smoker	carboplatin+docetaxel	unknown	TP53-7	positive	5.7	positive	17.4	not available		22	2
115	male	70	IVA	o	1	smoker	cisplatin+pemetrexed	SD	KRAS	positive	8.1	negative		negative		43	3
*)	l - lung, p - pleural, b - brain, a - adrenal glands, s - bones, r- liver, o - others
	The number following TP53- denotes the exon
